# Supplementary material for: Public preferences regarding slow codes in critical care
Source: Bioethics. 2024 Oct 3;39(4):337–42. doi: 10.1111/bioe.13359 (PMC12015798; doi:10.1111/bioe.13359)
Supplement: Supplementary file 1 — Supporting information. [file BIOE-39-337-s001.zip]

Archive with 1 entries (1 files):
- osfstorage-archive.zip
